# Supplementary material for: Araneusbonali sp. n., a novel lichen-patterned species found on oak trunks (Araneae, Araneidae)
Source: Zookeys. 2018 Aug 7;(779):119–45. doi: 10.3897/zookeys.779.26944 (PMC6092472; doi:10.3897/zookeys.779.26944)
Supplement: XML Treatment for Araneus bonali [file zookeys.779.26944-treatment1.xml]

<!DOCTYPE tp:taxon-treatment
  PUBLIC "-//TaxonX//DTD Taxonomic Treatment Publishing DTD v0 20100105//EN" "tax-treatment-NSO.dtd">
<tp:taxon-treatment xmlns:tp="http://www.plazi.org/taxpub"><tp:treatment-meta><kwd-group><label>Taxon classification</label><kwd><named-content xmlns:xlink="http://www.w3.org/1999/xlink" content-type="kingdom">Animalia</named-content></kwd><kwd><named-content xmlns:xlink="http://www.w3.org/1999/xlink" content-type="order">Araneae</named-content></kwd><kwd><named-content xmlns:xlink="http://www.w3.org/1999/xlink" content-type="family">Araneidae</named-content></kwd></kwd-group><mixed-citation publication-type="journal"><person-group><name><surname>Morano</surname><given-names>Eduardo</given-names></name><name><surname>Bonal</surname><given-names>Raul</given-names></name></person-group><article-title><italic><tp:taxon-name><tp:taxon-name-part taxon-name-part-type="genus" reg="Araneus">Araneus</tp:taxon-name-part><tp:taxon-name-part taxon-name-part-type="species" reg="bonali">bonali</tp:taxon-name-part></tp:taxon-name></italic> sp. n., a novel lichen-patterned species found on oak trunks (<tp:taxon-name><tp:taxon-name-part taxon-name-part-type="order">Araneae</tp:taxon-name-part></tp:taxon-name>, <tp:taxon-name><tp:taxon-name-part taxon-name-part-type="family">Araneidae</tp:taxon-name-part></tp:taxon-name>)</article-title><source>Zookeys</source><day>7</day><month>8</month><year>2018</year><volume>2018</volume><issue>779</issue><fpage>119</fpage><lpage>145</lpage><pub-id pub-id-type="doi">10.3897/zookeys.779.26944</pub-id></mixed-citation></tp:treatment-meta><tp:nomenclature><tp:taxon-name>
            <tp:taxon-name-part taxon-name-part-type="genus" reg="Araneus">Araneus</tp:taxon-name-part>
            <tp:taxon-name-part taxon-name-part-type="species" reg="bonali">bonali</tp:taxon-name-part>
            <object-id xmlns:xlink="http://www.w3.org/1999/xlink" content-type="zoobank" xlink:type="simple">http://zoobank.org/EC47CE37-07D2-4957-A28E-F989CCBFBCF6</object-id>
          </tp:taxon-name><tp:taxon-authority>Morano</tp:taxon-authority><tp:taxon-status xmlns:xlink="http://www.w3.org/1999/xlink" xlink:type="simple">sp. n.</tp:taxon-status><xref ref-type="fig" rid="F2">Figures 1</xref><xref ref-type="fig" rid="F3">, 2</xref><xref ref-type="fig" rid="F4">, 3</xref><xref ref-type="fig" rid="F5">, 4</xref><xref ref-type="fig" rid="F6">, 5</xref></tp:nomenclature><tp:treatment-sec sec-type="material" id="SECID0ELNAE"><title>Material.</title><p><bold><italic>Holotype.</italic></bold> Female holotype collected by E. Morano in Spain (Map <xref ref-type="fig" rid="F1">1</xref>): Huecas (Toledo), 581 metres above sea level (lat. 39.994°long. -4.216°). 27 Sep 2013 (collected by branch beating) (voucher number <named-content xmlns:xlink="http://www.w3.org/1999/xlink" content-type="dwc:institutional_code" xlink:type="simple">MNCN</named-content> 20.02/17497, National Museum of Natural Sciences (<abbrev xmlns:xlink="http://www.w3.org/1999/xlink" xlink:title="collection of non-insect arthropods of the National Museum of Natural Sciences" id="ABBRID0E6NAE" xlink:type="simple">CSIC</abbrev>), Madrid, Spain).</p><p><bold><italic>Paratypes.</italic></bold> Collected in the same locality than the holotype but on different dates, the following 4 males &amp; 3 females. Coordinates and voucher numbers are shown: 1♂, 25 Sep 2012 (trunk traps), 570 m.a.s.l. (lat. 40.013°long. -4.213°) (<named-content xmlns:xlink="http://www.w3.org/1999/xlink" content-type="dwc:institutional_code" xlink:type="simple">MNCN</named-content> 20.02/17499); 1♀, 15 Oct 2012 (beating), 548 m.a.s.l. (lat. 39.994°long. -4.216°) (<named-content xmlns:xlink="http://www.w3.org/1999/xlink" content-type="dwc:institutional_code" xlink:type="simple">MNCN</named-content> 20.02/17504); 1♂, 22 Oct 2012 (trunk traps), 548 m.a.s.l. (lat. 39.994°long. -4.216°) (<named-content xmlns:xlink="http://www.w3.org/1999/xlink" content-type="dwc:institutional_code" xlink:type="simple">MNCN</named-content> 20.02/17500); 1♂, 30 Oct 2012 (trunk traps), 548 m.a.s.l. (lat. 39.994°long. -4.216°) (<named-content xmlns:xlink="http://www.w3.org/1999/xlink" content-type="dwc:institutional_code" xlink:type="simple">MNCN</named-content> 20.02/17501); 1♀, 31 Oct 2012 (trunk traps), 564 m.a.s.l. (lat. 40.013°long. -4.213°) (<named-content xmlns:xlink="http://www.w3.org/1999/xlink" content-type="dwc:institutional_code" xlink:type="simple">MNCN</named-content> 20.02/17502); 1♂, 20 Aug 2013 (beating), 570 m.a.s.l. (lat. 40.013°long. -4.213°) (<named-content xmlns:xlink="http://www.w3.org/1999/xlink" content-type="dwc:institutional_code" xlink:type="simple">MNCN</named-content> 20.02/17498); 1♀, 27 Sep 2013 (trunk traps), 570 m.a.s.l. (lat. 40.013°long. -4.213°) (<named-content xmlns:xlink="http://www.w3.org/1999/xlink" content-type="dwc:institutional_code" xlink:type="simple">MNCN</named-content> 20.02/17503). All these individuals were deposited in the collection of the National Museum of Natural Sciences (<abbrev xmlns:xlink="http://www.w3.org/1999/xlink" xlink:title="collection of non-insect arthropods of the National Museum of Natural Sciences" id="ABBRID0ENPAE" xlink:type="simple">CSIC</abbrev>), Madrid, Spain (<named-content xmlns:xlink="http://www.w3.org/1999/xlink" content-type="dwc:institutional_code" xlink:type="simple">MNCN</named-content>).</p><fig id="F2" position="float" orientation="portrait"><label>Figure 1.</label><caption><p>Right palp of <italic><tp:taxon-name><tp:taxon-name-part taxon-name-part-type="genus" reg="Araneus">Araneus</tp:taxon-name-part><tp:taxon-name-part taxon-name-part-type="species" reg="bonali">bonali</tp:taxon-name-part></tp:taxon-name></italic> sp. n. <bold>A</bold> ventral <bold>B</bold> mesal <bold>C</bold> expanded pedipalp. Abbreviations: c – conductor; <abbrev xmlns:xlink="http://www.w3.org/1999/xlink" xlink:title="cymbium" id="ABBRID0EPQAE" xlink:type="simple">cy</abbrev> – cymbium; <abbrev xmlns:xlink="http://www.w3.org/1999/xlink" xlink:title="distal hematodocha" id="ABBRID0ETQAE" xlink:type="simple">dh</abbrev> – distal hematodocha; e – embolus; <abbrev xmlns:xlink="http://www.w3.org/1999/xlink" xlink:title="femur" id="ABBRID0EXQAE" xlink:type="simple">fe</abbrev> – femur; <abbrev xmlns:xlink="http://www.w3.org/1999/xlink" xlink:title="median apophysis" id="ABBRID0E2QAE" xlink:type="simple">ma</abbrev> – median apophysis; p – patella; r- radix; s – stipes, <abbrev xmlns:xlink="http://www.w3.org/1999/xlink" xlink:title="subterminal apophysis" id="ABBRID0E6QAE" xlink:type="simple">sta</abbrev> – subterminal apophysis; t – tegulum; <abbrev xmlns:xlink="http://www.w3.org/1999/xlink" xlink:title="terminal apophysis" id="ABBRID0EDRAE" xlink:type="simple">ta</abbrev> – terminal apophysis, <abbrev xmlns:xlink="http://www.w3.org/1999/xlink" xlink:title="tibia" id="ABBRID0EHRAE" xlink:type="simple">ti</abbrev> – tibia.</p></caption><graphic xmlns:xlink="http://www.w3.org/1999/xlink" xlink:href="zookeys-779-119-g002.jpg" position="float" orientation="portrait" xlink:type="simple" id="oo_221427.jpg"/></fig><fig id="F3" position="float" orientation="portrait"><label>Figure 2.</label><caption><p>Epigyne and vulva of <italic><tp:taxon-name><tp:taxon-name-part taxon-name-part-type="genus" reg="Araneus">Araneus</tp:taxon-name-part><tp:taxon-name-part taxon-name-part-type="species" reg="bonali">bonali</tp:taxon-name-part></tp:taxon-name></italic> sp. n. <bold>A</bold> epygine lateral <bold>B</bold> idem, ventral <bold>C</bold> vulva, posterior. Abbreviations: <abbrev xmlns:xlink="http://www.w3.org/1999/xlink" xlink:title="basal epigynal plate" id="ABBRID0EJSAE" xlink:type="simple">bs</abbrev> – basal plate; <abbrev xmlns:xlink="http://www.w3.org/1999/xlink" xlink:title="copulatory openings" id="ABBRID0ENSAE" xlink:type="simple">co</abbrev> – copulatory opening; <abbrev xmlns:xlink="http://www.w3.org/1999/xlink" xlink:title="copulatory ducts" id="ABBRID0ERSAE" xlink:type="simple">ct</abbrev> – copulatory tube; <abbrev xmlns:xlink="http://www.w3.org/1999/xlink" xlink:title="scape" id="ABBRID0EVSAE" xlink:type="simple">sc</abbrev> – scape; <abbrev xmlns:xlink="http://www.w3.org/1999/xlink" xlink:title="spermathecae" id="ABBRID0EZSAE" xlink:type="simple">spt</abbrev> – spermatheca.</p></caption><graphic xmlns:xlink="http://www.w3.org/1999/xlink" xlink:href="zookeys-779-119-g003.jpg" position="float" orientation="portrait" xlink:type="simple" id="oo_221428.jpg"/></fig></tp:treatment-sec><tp:treatment-sec sec-type="Additional specimens studied" id="SECID0ECTAE"><title>Additional specimens studied</title><p>(Map <xref ref-type="fig" rid="F1">1</xref>). Spain. Ciudad Real: Piedrabuena, Bullaque river, “Tabla de la Yedra”, 551 m.a.s.l., (lat. 39.041°long. -4.230°), 07 August 97, 1♂ (beating) E. Morano leg (EMH-0899); Isla de Algeciras, P.N. Las Tablas de Daimiel, 617 m.a.s.l, (lat. 39.167°long. -3.661°), 15 July 2015, 2 imm (beating) &amp; 15 October 2015, 1♀ (beating), E. Morano leg (vials n°1522 &amp; 1936). Cáceres: Dehesa Casablanca, Guijo de Granadilla, 405 m.a.s.l. (lat. 40.077°long. -6.097°), 02 November 2016, 1♀, (beating) Morano et al. leg (vial n°1489). Collected by E. Morano in the same year (2013) and locality (Huecas) than the holotype and paratypes but on different months the following specimens have been studied and deposited in the personal collection of Eduardo Morano: February, 1 imm (beating), (lat. 40.013°long. -4.213°); May, 1 imm (beating) (lat. 39.994°long. -4.216°); June, 7 imm (beating) (lat. 39.994°long. -4.216°) &amp; 8 imm (beating) (lat. 40.013°long. -4.213°); July, 17 imm (beating) (lat. 39.994°long. -4.216°) &amp; 7 imm (beating) (lat. 40.013°long. -4.213°); August, 1 imm (beating) (lat. 39.994°long. -4.216°) &amp; 1 imm (beating) (lat. 40.013°long. -4.213°) ; September, 1 ♀ (beating) (lat. 39.994°long. -4.216°) &amp; 1 ♀, 2♂ (trunk traps) (lat. 40.013°long. -4.213°); October, 1 ♂, 1 imm (beating) &amp; 1♀, 1♂ (trunk traps) (lat. 39.994°long. -4.216°).</p></tp:treatment-sec><tp:treatment-sec sec-type="etymology" id="SECID0EMTAE"><title>Etymology.</title><p>The specific name is dedicated to Dr. Raul Bonal.</p></tp:treatment-sec><tp:treatment-sec sec-type="diagnosis" id="SECID0ERTAE"><title>Diagnosis.</title><p>Within the European fauna <italic><tp:taxon-name><tp:taxon-name-part taxon-name-part-type="genus" reg="Araneus">Araneus</tp:taxon-name-part><tp:taxon-name-part taxon-name-part-type="species" reg="bonali">bonali</tp:taxon-name-part></tp:taxon-name></italic> sp. n. resembles <italic><tp:taxon-name><tp:taxon-name-part taxon-name-part-type="genus" reg="Gibbaranea">Gibbaranea</tp:taxon-name-part><tp:taxon-name-part taxon-name-part-type="species" reg="gibbosa">gibbosa</tp:taxon-name-part></tp:taxon-name></italic> (Walckenaer, 1802) due to its colouration (Figure <xref ref-type="fig" rid="F4">3</xref>) but does not have its characteristic humps on the opisthosoma. The design and greenish coloration of the opisthosoma and the lack of modifications in the male tibias II differentiates the new species from the small sized, and also usually collected in tree canopies, <italic><tp:taxon-name><tp:taxon-name-part taxon-name-part-type="genus" reg="Araneus">A.</tp:taxon-name-part><tp:taxon-name-part taxon-name-part-type="species" reg="sturmi">sturmi</tp:taxon-name-part></tp:taxon-name></italic> (Hahn, 1831) and <italic><tp:taxon-name><tp:taxon-name-part taxon-name-part-type="genus" reg="Araneus">A.</tp:taxon-name-part><tp:taxon-name-part taxon-name-part-type="species" reg="triguttatus">triguttatus</tp:taxon-name-part></tp:taxon-name></italic> (Fabricius, 1775). The structure and morphology of the median apophysis of the male palp and the scape and basal plate of the female epigyne of <italic><tp:taxon-name><tp:taxon-name-part taxon-name-part-type="genus" reg="Araneus">Araneus</tp:taxon-name-part><tp:taxon-name-part taxon-name-part-type="species" reg="bonali">bonali</tp:taxon-name-part></tp:taxon-name></italic> distinguishes it from any similar <italic><tp:taxon-name><tp:taxon-name-part taxon-name-part-type="genus" reg="Araneus">Araneus</tp:taxon-name-part></tp:taxon-name></italic> species.</p><fig id="F4" position="float" orientation="portrait"><label>Figure 3.</label><caption><p>Images of an <italic><tp:taxon-name><tp:taxon-name-part taxon-name-part-type="genus" reg="Araneus">Araneus</tp:taxon-name-part><tp:taxon-name-part taxon-name-part-type="species" reg="bonali">bonali</tp:taxon-name-part></tp:taxon-name></italic> sp. n. female and the surface of an oak trunk showing the lichen mimicry of this spider species.</p></caption><graphic xmlns:xlink="http://www.w3.org/1999/xlink" xlink:href="zookeys-779-119-g004.jpg" position="float" orientation="portrait" xlink:type="simple" id="oo_221430.jpg"/></fig></tp:treatment-sec><tp:treatment-sec sec-type="description" id="SECID0ERWAE"><title>Description.</title><p><bold>Female (holotype).</bold> Measurements of the holotype are shown (ranges for paratypes in parentheses). Total length: 6.0 (5.1–7.2); Prosoma length: 2.4 (2.0–2.5); Prosoma width: 2.5 (1.8–2.5); Opisthosoma length: 4.4 (3.6–4.4); Opisthosoma width: 4.0 (3.2–4.1). Eye diameter: <abbrev xmlns:xlink="http://www.w3.org/1999/xlink" xlink:title="Anterior median eye(s)" id="ABBRID0EZWAE" xlink:type="simple">AME</abbrev>: 0.125; <abbrev xmlns:xlink="http://www.w3.org/1999/xlink" xlink:title="Anterior lateral eye(s)" id="ABBRID0E4WAE" xlink:type="simple">ALE</abbrev>: 0.10; <abbrev xmlns:xlink="http://www.w3.org/1999/xlink" xlink:title="Posterior median eye(s)" id="ABBRID0EBXAE" xlink:type="simple">PME</abbrev>: 0.10; <abbrev xmlns:xlink="http://www.w3.org/1999/xlink" xlink:title="Posterior lateral eye(s)" id="ABBRID0EFXAE" xlink:type="simple">PLE</abbrev>: 0.075. Distance between eyes: <abbrev xmlns:xlink="http://www.w3.org/1999/xlink" xlink:title="Anterior median eye(s)" id="ABBRID0EJXAE" xlink:type="simple">AME</abbrev> – <abbrev xmlns:xlink="http://www.w3.org/1999/xlink" xlink:title="Anterior median eye(s)" id="ABBRID0ENXAE" xlink:type="simple">AME</abbrev>: 0.150; <abbrev xmlns:xlink="http://www.w3.org/1999/xlink" xlink:title="Anterior median eye(s)" id="ABBRID0ERXAE" xlink:type="simple">AME</abbrev> – <abbrev xmlns:xlink="http://www.w3.org/1999/xlink" xlink:title="Anterior lateral eye(s)" id="ABBRID0EVXAE" xlink:type="simple">ALE</abbrev>: 0.325; <abbrev xmlns:xlink="http://www.w3.org/1999/xlink" xlink:title="Posterior median eye(s)" id="ABBRID0EZXAE" xlink:type="simple">PME</abbrev> – <abbrev xmlns:xlink="http://www.w3.org/1999/xlink" xlink:title="Posterior median eye(s)" id="ABBRID0E4XAE" xlink:type="simple">PME</abbrev>: 0.125; <abbrev xmlns:xlink="http://www.w3.org/1999/xlink" xlink:title="Posterior median eye(s)" id="ABBRID0EBYAE" xlink:type="simple">PME</abbrev> – <abbrev xmlns:xlink="http://www.w3.org/1999/xlink" xlink:title="Posterior lateral eye(s)" id="ABBRID0EFYAE" xlink:type="simple">PLE</abbrev>: 0.375; <abbrev xmlns:xlink="http://www.w3.org/1999/xlink" xlink:title="Anterior median eye(s)" id="ABBRID0EJYAE" xlink:type="simple">AME</abbrev> – <abbrev xmlns:xlink="http://www.w3.org/1999/xlink" xlink:title="Posterior median eye(s)" id="ABBRID0ENYAE" xlink:type="simple">PME</abbrev>: 0.10; <abbrev xmlns:xlink="http://www.w3.org/1999/xlink" xlink:title="Anterior lateral eye(s)" id="ABBRID0ERYAE" xlink:type="simple">ALE</abbrev> – <abbrev xmlns:xlink="http://www.w3.org/1999/xlink" xlink:title="Posterior lateral eye(s)" id="ABBRID0EVYAE" xlink:type="simple">PLE</abbrev>: 0.05; Height from clypeus to <abbrev xmlns:xlink="http://www.w3.org/1999/xlink" xlink:title="Anterior median eye(s)" id="ABBRID0EZYAE" xlink:type="simple">AME</abbrev>: 0.05; Height from clypeus to <abbrev xmlns:xlink="http://www.w3.org/1999/xlink" xlink:title="Anterior lateral eye(s)" id="ABBRID0E4YAE" xlink:type="simple">ALE</abbrev>: 0.05.</p><p>Carapace covered by white hairs (Figs <xref ref-type="fig" rid="F4">3</xref>, <xref ref-type="fig" rid="F5">4</xref>). Greyish green cephalic area, with a pair of black side bands going from the ocular area to the fovea. Clypeus and sides of the cephalic area dark brown. Glabrous and cream-coloured posterior thoracic region, usually covered by the opisthosoma. Eight eyes in two transverse rows, the four <abbrev xmlns:xlink="http://www.w3.org/1999/xlink" xlink:title="median eyes" id="ABBRID0ELZAE" xlink:type="simple">ME</abbrev> arranged in a trapezoid widely separated from two <abbrev xmlns:xlink="http://www.w3.org/1999/xlink" xlink:title="lateral eyes" id="ABBRID0EPZAE" xlink:type="simple">LE</abbrev>. <abbrev xmlns:xlink="http://www.w3.org/1999/xlink" xlink:title="Anterior median eye(s)" id="ABBRID0ETZAE" xlink:type="simple">AME</abbrev> distance wider than <abbrev xmlns:xlink="http://www.w3.org/1999/xlink" xlink:title="Posterior median eye(s)" id="ABBRID0EXZAE" xlink:type="simple">PME</abbrev>, <abbrev xmlns:xlink="http://www.w3.org/1999/xlink" xlink:title="median eyes" id="ABBRID0E2ZAE" xlink:type="simple">ME</abbrev> protrude frontally and <abbrev xmlns:xlink="http://www.w3.org/1999/xlink" xlink:title="Anterior median eye(s)" id="ABBRID0E6ZAE" xlink:type="simple">AME</abbrev> slightly larger than <abbrev xmlns:xlink="http://www.w3.org/1999/xlink" xlink:title="Posterior median eye(s)" id="ABBRID0ED1AE" xlink:type="simple">PME</abbrev> (which have a narrow tapetum). Chilum absent. Chelicerae with a proximal boss, their base of the same dark colour than the ocular region and the clypeus. Chelicerae with three teeth in their margins, the median tooth smaller in both cases. Greyish green sternum with dark radial and central bands in the ventral side of the prosoma. Wider than longer labium with a distal white margin. Endites swollen, rebordered, and square, with white internal area, their length only slightly larger than their width. Both have the same colour than the sternum.</p><fig id="F5" position="float" orientation="portrait"><label>Figure 4.</label><caption><p><italic><tp:taxon-name><tp:taxon-name-part taxon-name-part-type="genus" reg="Araneus">Araneus</tp:taxon-name-part><tp:taxon-name-part taxon-name-part-type="species" reg="bonali">bonali</tp:taxon-name-part></tp:taxon-name></italic> sp. n., female under stereoscopic binocular microscope. <bold>A</bold> dorsal view <bold>B</bold> ventral view <bold>C</bold> lateral view (dimensions in mm).</p></caption><graphic xmlns:xlink="http://www.w3.org/1999/xlink" xlink:href="zookeys-779-119-g005.jpg" position="float" orientation="portrait" xlink:type="simple" id="oo_221431.jpg"/></fig><!--PageBreak--><p>Short and relatively stout legs. The first pair the longest and the third the shortest; the second slightly longer than the fourth (Table <xref ref-type="table" rid="T1">1</xref>). Dark green coxae and trochanters, rest of segments pale green. Brownish apical third of the femur, base dotted. Patellae usually dark brown, the rest of the segments with dark brown rings at the middle and end. Tarsi without trichobothria.</p><table-wrap id="T1" position="float" orientation="portrait"><label>Table 1.</label><caption><p>Morphological measurements of <italic><tp:taxon-name><tp:taxon-name-part taxon-name-part-type="genus" reg="Araneus">Araneus</tp:taxon-name-part><tp:taxon-name-part taxon-name-part-type="species" reg="bonali">bonali</tp:taxon-name-part></tp:taxon-name></italic> sp. n. holotype. All measurements are given in millimetres. Leg formula: I&gt;II&gt;IV&gt;III.</p></caption><table id="TID0E1BAE" rules="all"><tbody><tr><th rowspan="1" colspan="6">Holotype (♀)</th></tr><tr><th rowspan="1" colspan="1">leg</th><th rowspan="1" colspan="1">segment</th><th rowspan="1" colspan="1">length</th><th rowspan="1" colspan="1">leg</th><th rowspan="1" colspan="1">segment</th><th rowspan="1" colspan="1">length</th></tr><tr><td rowspan="6" colspan="1">
                    <bold>I</bold>
                  </td><td rowspan="1" colspan="1">
                    <bold>Femur</bold>
                  </td><td rowspan="1" colspan="1">3.3</td><td rowspan="6" colspan="1">
                    <bold>III</bold>
                  </td><td rowspan="1" colspan="1">
                    <bold>Femur</bold>
                  </td><td rowspan="1" colspan="1">1.3</td></tr><tr><td rowspan="1" colspan="1">
                    <bold>Patella</bold>
                  </td><td rowspan="1" colspan="1">1.2</td><td rowspan="1" colspan="1">
                    <bold>Patella</bold>
                  </td><td rowspan="1" colspan="1">0.6</td></tr><tr><td rowspan="1" colspan="1">
                    <bold>Tibia</bold>
                  </td><td rowspan="1" colspan="1">2,5</td><td rowspan="1" colspan="1">
                    <bold>Tibia</bold>
                  </td><td rowspan="1" colspan="1">0.7</td></tr><tr><td rowspan="1" colspan="1">
                    <bold>Metatarsus</bold>
                  </td><td rowspan="1" colspan="1">2.4</td><td rowspan="1" colspan="1">
                    <bold>Metatarsus</bold>
                  </td><td rowspan="1" colspan="1">0.7</td></tr><tr><td rowspan="1" colspan="1">
                    <bold>Tarsus</bold>
                  </td><td rowspan="1" colspan="1">1.0</td><td rowspan="1" colspan="1">
                    <bold>Tarsus</bold>
                  </td><td rowspan="1" colspan="1">0.5</td></tr><tr><td rowspan="1" colspan="1">
                    <bold>total</bold>
                  </td><td rowspan="1" colspan="1">
                    <bold>10.4</bold>
                  </td><td rowspan="1" colspan="1">
                    <bold>total</bold>
                  </td><td rowspan="1" colspan="1">
                    <bold>3.8</bold>
                  </td></tr><tr><td rowspan="6" colspan="1">
                    <bold>II</bold>
                  </td><td rowspan="1" colspan="1">
                    <bold>Femur</bold>
                  </td><td rowspan="1" colspan="1">2.1</td><td rowspan="6" colspan="1">
                    <bold>IV</bold>
                  </td><td rowspan="1" colspan="1">
                    <bold>Femur</bold>
                  </td><td rowspan="1" colspan="1">1.7</td></tr><tr><td rowspan="1" colspan="1">
                    <bold>Patella</bold>
                  </td><td rowspan="1" colspan="1">0,9</td><td rowspan="1" colspan="1">
                    <bold>Patella</bold>
                  </td><td rowspan="1" colspan="1">0.7</td></tr><tr><td rowspan="1" colspan="1">
                    <bold>Tibia</bold>
                  </td><td rowspan="1" colspan="1">1.4</td><td rowspan="1" colspan="1">
                    <bold>Tibia</bold>
                  </td><td rowspan="1" colspan="1">1.2</td></tr><tr><td rowspan="1" colspan="1">
                    <bold>Metatarsus</bold>
                  </td><td rowspan="1" colspan="1">1.5</td><td rowspan="1" colspan="1">
                    <bold>Metatarsus</bold>
                  </td><td rowspan="1" colspan="1">1.2</td></tr><tr><td rowspan="1" colspan="1">
                    <bold>Tarsus</bold>
                  </td><td rowspan="1" colspan="1">0.6</td><td rowspan="1" colspan="1">
                    <bold>Tarsus</bold>
                  </td><td rowspan="1" colspan="1">0.6</td></tr><tr><td rowspan="1" colspan="1">
                    <bold>total</bold>
                  </td><td rowspan="1" colspan="1">
                    <bold>6.5</bold>
                  </td><td rowspan="1" colspan="1">
                    <bold>total</bold>
                  </td><td rowspan="1" colspan="1">
                    <bold>5.4</bold>
                  </td></tr></tbody></table></table-wrap><!--PageBreak--><p>In females, tibia I and II with 3–4 pairs of lateral spines and 5–6 pairs of ventral spines. Metatarsus I and II with 5–6 spines on the inner side and three basal spines on the outer side. However, the spines are an extremely variable character because they can be lost and may appear in unusual positions or vary with the dimensions of the segments (<xref ref-type="bibr" rid="B27">Grasshoff 1968</xref>; <xref ref-type="bibr" rid="B4">Berman and Levi 1971</xref>; <xref ref-type="bibr" rid="B12">Carmichael 1973</xref>).</p><!--PageBreak--><p>Triangular opisthosoma slightly longer than wide, with brown setae. Folium with a black band and a narrow white line that marks the limit between the anterior spots, the posterior humps, and the greenish folium sides. Three pairs of sigillae, the two anterior ones larger. In females, two pairs of anterior humps, much smaller in males. General colouration mimetic with lichens and mosses, difficult to tell the spiders apart when on the oak branches and trunks. White ventral background with two dark lateral spots; two book lungs and an inconspicuous spiracle before the colulus, behind the colulus six spinnerets.</p><p>Female genitalia. The scape of the epigyne short and wrinkled (Fig. <xref ref-type="fig" rid="F3">2A, B</xref>), with setae directed backwards on the surface. Straight scape ending in a spoon-shaped tip and attached to the basal epigynal plate by lateral sclerites. The basal plate or posterior piece as long as the epigyne, with a light tonality and rectangular-shaped, without paired basal lamellae. Ventral genital openings continued internally with the copulatory ducts that connect with the small elliptic spermathecae (Figure <xref ref-type="fig" rid="F3">2C</xref>).</p><p><bold>Male (Paratypes).</bold> Ranges are shown (and mean values within parentheses) (Table <xref ref-type="table" rid="T2">2</xref>). Total length: 3.2–4.3 (3.84); Prosoma length: 1.8–2.3 (2.10); Prosoma width: 1.3–2.1 (1.73); Opisthosoma length: 1.7–2.8 (2.28); Opisthosoma width: 1.2–2.0 (1.76). Eye diameter (average): <abbrev xmlns:xlink="http://www.w3.org/1999/xlink" xlink:title="Anterior median eye(s)" id="ABBRID0EHGAG" xlink:type="simple">AME</abbrev>: 0.125; <abbrev xmlns:xlink="http://www.w3.org/1999/xlink" xlink:title="Anterior lateral eye(s)" id="ABBRID0ELGAG" xlink:type="simple">ALE</abbrev>: 0.10; <abbrev xmlns:xlink="http://www.w3.org/1999/xlink" xlink:title="Posterior median eye(s)" id="ABBRID0EPGAG" xlink:type="simple">PME</abbrev>: 0.10; <abbrev xmlns:xlink="http://www.w3.org/1999/xlink" xlink:title="Posterior lateral eye(s)" id="ABBRID0ETGAG" xlink:type="simple">PLE</abbrev>: 0.075. Distance between eyes: <abbrev xmlns:xlink="http://www.w3.org/1999/xlink" xlink:title="Anterior median eye(s)" id="ABBRID0EXGAG" xlink:type="simple">AME</abbrev> – <abbrev xmlns:xlink="http://www.w3.org/1999/xlink" xlink:title="Anterior median eye(s)" id="ABBRID0E2GAG" xlink:type="simple">AME</abbrev>: 0.150; <abbrev xmlns:xlink="http://www.w3.org/1999/xlink" xlink:title="Anterior median eye(s)" id="ABBRID0E6GAG" xlink:type="simple">AME</abbrev> – <abbrev xmlns:xlink="http://www.w3.org/1999/xlink" xlink:title="Anterior lateral eye(s)" id="ABBRID0EDHAG" xlink:type="simple">ALE</abbrev>: 0.250; <abbrev xmlns:xlink="http://www.w3.org/1999/xlink" xlink:title="Posterior median eye(s)" id="ABBRID0EHHAG" xlink:type="simple">PME</abbrev> – <abbrev xmlns:xlink="http://www.w3.org/1999/xlink" xlink:title="Posterior median eye(s)" id="ABBRID0ELHAG" xlink:type="simple">PME</abbrev>: 0.125; <abbrev xmlns:xlink="http://www.w3.org/1999/xlink" xlink:title="Posterior median eye(s)" id="ABBRID0EPHAG" xlink:type="simple">PME</abbrev> – <abbrev xmlns:xlink="http://www.w3.org/1999/xlink" xlink:title="Posterior lateral eye(s)" id="ABBRID0ETHAG" xlink:type="simple">PLE</abbrev>: 0.325; <abbrev xmlns:xlink="http://www.w3.org/1999/xlink" xlink:title="Anterior median eye(s)" id="ABBRID0EXHAG" xlink:type="simple">AME</abbrev> – <abbrev xmlns:xlink="http://www.w3.org/1999/xlink" xlink:title="Posterior median eye(s)" id="ABBRID0E2HAG" xlink:type="simple">PME</abbrev>: 0.10; <abbrev xmlns:xlink="http://www.w3.org/1999/xlink" xlink:title="Anterior lateral eye(s)" id="ABBRID0E6HAG" xlink:type="simple">ALE</abbrev> – <abbrev xmlns:xlink="http://www.w3.org/1999/xlink" xlink:title="Posterior lateral eye(s)" id="ABBRID0EDIAG" xlink:type="simple">PLE</abbrev>: 0.05; Height from clypeus to <abbrev xmlns:xlink="http://www.w3.org/1999/xlink" xlink:title="Anterior median eye(s)" id="ABBRID0EHIAG" xlink:type="simple">AME</abbrev>: 0.05; Height from clypeus to <abbrev xmlns:xlink="http://www.w3.org/1999/xlink" xlink:title="Anterior lateral eye(s)" id="ABBRID0ELIAG" xlink:type="simple">ALE</abbrev>: 0.05.</p><table-wrap id="T2" position="float" orientation="portrait"><label>Table 2.</label><caption><p>Morphological measurements of <italic><tp:taxon-name><tp:taxon-name-part taxon-name-part-type="genus" reg="Araneus">Araneus</tp:taxon-name-part><tp:taxon-name-part taxon-name-part-type="species" reg="bonali">bonali</tp:taxon-name-part></tp:taxon-name></italic> sp. n. paratypes. The values ​​are in millimetres, indicating the minimum, the maximum and, in brackets, the average of each measure. Leg formula: I&gt;II&gt;IV&gt;III.</p></caption><table id="TID0EHOAE" rules="all"><tbody><tr><th rowspan="1" colspan="2">Dimensions</th><th rowspan="1" colspan="1">Paratypes<break/> (4 ♂)</th><th rowspan="1" colspan="1">Paratypes<break/> (3 ♀)</th><th rowspan="1" colspan="2">Dimensions</th><th rowspan="1" colspan="1">Paratypes<break/> (4 ♂)</th><th rowspan="1" colspan="1">Paratypes<break/> (3 ♀)</th></tr><tr><td rowspan="1" colspan="2">
                    <bold>total length</bold>
                  </td><td rowspan="1" colspan="1">3.2–4.3 (3.84)</td><td rowspan="1" colspan="1">5.1–7.2 (5.74)</td><td rowspan="1" colspan="1">
                    <bold>leg</bold>
                  </td><td rowspan="1" colspan="1">
                    <bold>segment</bold>
                  </td><td rowspan="1" colspan="1">
                    <bold>length</bold>
                  </td><td rowspan="1" colspan="1">
                    <bold>length</bold>
                  </td></tr><tr><td rowspan="2" colspan="1">
                    <bold>prosoma</bold>
                  </td><td rowspan="1" colspan="1">
                    <bold>wide</bold>
                  </td><td rowspan="1" colspan="1">1.3–2.1 (1.73)</td><td rowspan="1" colspan="1">1.8–2.5 (2.11)</td><td rowspan="6" colspan="1">
                    <bold>I</bold>
                  </td><td rowspan="1" colspan="1">
                    <bold>Femur</bold>
                  </td><td rowspan="1" colspan="1">2.5–3.4 (2.8)</td><td rowspan="1" colspan="1">2.5–3.3 (2.8)</td></tr><tr><td rowspan="1" colspan="1">
                    <bold>long</bold>
                  </td><td rowspan="1" colspan="1">1.8–2.3 (2.10)</td><td rowspan="1" colspan="1">2.0–2.5 (2.23)</td><td rowspan="1" colspan="1">
                    <bold>Patella</bold>
                  </td><td rowspan="1" colspan="1">0.8–1.4 (1.2)</td><td rowspan="1" colspan="1">1.1–1.5 (1.3)</td></tr><tr><td rowspan="2" colspan="1">
                    <bold>opisthosoma</bold>
                  </td><td rowspan="1" colspan="1">
                    <bold>wide</bold>
                  </td><td rowspan="1" colspan="1">1.2–2.0 (1.76)</td><td rowspan="1" colspan="1">3.2–4.1 (3.71)</td><td rowspan="1" colspan="1">
                    <bold>Tibia</bold>
                  </td><td rowspan="1" colspan="1">2.0–2.7 (2.4)</td><td rowspan="1" colspan="1">1.8–2.7 (2.3)</td></tr><tr><td rowspan="1" colspan="1">
                    <bold>long</bold>
                  </td><td rowspan="1" colspan="1">1.7–2.8 (2.28)</td><td rowspan="1" colspan="1">3.6–4.4 (4.10)</td><td rowspan="1" colspan="1">
                    <bold>Metatarsus</bold>
                  </td><td rowspan="1" colspan="1">2.0–2.5 (2.3)</td><td rowspan="1" colspan="1">1.8–2.4 (2.1)</td></tr><tr><td rowspan="20" colspan="4"/><td rowspan="1" colspan="1">
                    <bold>Tarsus</bold>
                  </td><td rowspan="1" colspan="1">0.8–1.1 (1.0)</td><td rowspan="1" colspan="1">0.8–1.0 (0.9)</td></tr><tr><td rowspan="1" colspan="1">
                    <bold>total</bold>
                  </td><td rowspan="1" colspan="1">
                    <bold>8.3–10.3 (9.61)</bold>
                  </td><td rowspan="1" colspan="1">
                    <bold>8.0–10.7 (9.36)</bold>
                  </td></tr><tr><td rowspan="6" colspan="1">
                    <bold>II</bold>
                  </td><td rowspan="1" colspan="1">
                    <bold>Femur</bold>
                  </td><td rowspan="1" colspan="1">1.9–2.5 (2.3)</td><td rowspan="1" colspan="1">2.0–3.0 (2.4)</td></tr><tr><td rowspan="1" colspan="1">
                    <bold>Patella</bold>
                  </td><td rowspan="1" colspan="1">0,7–1.2 (1.0)</td><td rowspan="1" colspan="1">0.9–1.3 (1.1)</td></tr><tr><td rowspan="1" colspan="1">
                    <bold>Tibia</bold>
                  </td><td rowspan="1" colspan="1">1.2–2.0 (1.7)</td><td rowspan="1" colspan="1">1.4–2.2 (1.7)</td></tr><tr><td rowspan="1" colspan="1">
                    <bold>Metatarsus</bold>
                  </td><td rowspan="1" colspan="1">1.5–2.0 (1.8)</td><td rowspan="1" colspan="1">1.5–1.8 (1.6)</td></tr><tr><td rowspan="1" colspan="1">
                    <bold>Tarsus</bold>
                  </td><td rowspan="1" colspan="1">0.7–1.0 (0.8)</td><td rowspan="1" colspan="1">0.6–0.9 (0.8)</td></tr><tr><td rowspan="1" colspan="1">
                    <bold>total</bold>
                  </td><td rowspan="1" colspan="1">
                    <bold>6.0–8.5 (7.56)</bold>
                  </td><td rowspan="1" colspan="1">
                    <bold>6.5–9.0 (7.56)</bold>
                  </td></tr><tr><td rowspan="6" colspan="1">
                    <bold>III</bold>
                  </td><td rowspan="1" colspan="1">
                    <bold>Femur</bold>
                  </td><td rowspan="1" colspan="1">1.1–1.6 (1,5)</td><td rowspan="1" colspan="1">1.3–2.0 (1.6)</td></tr><tr><td rowspan="1" colspan="1">
                    <bold>Patella</bold>
                  </td><td rowspan="1" colspan="1">0.4–0.6 (0.5)</td><td rowspan="1" colspan="1">0.5–0.8 (0.6)</td></tr><tr><td rowspan="1" colspan="1">
                    <bold>Tibia</bold>
                  </td><td rowspan="1" colspan="1">0.7–0.9 (0.8)</td><td rowspan="1" colspan="1">0.7–1.0 (0.8)</td></tr><tr><td rowspan="1" colspan="1">
                    <bold>Metatarsus</bold>
                  </td><td rowspan="1" colspan="1">0.7–1.0 (0.9)</td><td rowspan="1" colspan="1">0.7–1.2 (0.9)</td></tr><tr><td rowspan="1" colspan="1">
                    <bold>Tarsus</bold>
                  </td><td rowspan="1" colspan="1">0.5–0.6 (0.6)</td><td rowspan="1" colspan="1">0.5–0.7 (0.6)</td></tr><tr><td rowspan="1" colspan="1">
                    <bold>total</bold>
                  </td><td rowspan="1" colspan="1">
                    <bold>3.4–4.6 (4.20)</bold>
                  </td><td rowspan="1" colspan="1">
                    <bold>3.8–5.7 (4.63)</bold>
                  </td></tr><tr><td rowspan="6" colspan="1">
                    <bold>IV</bold>
                  </td><td rowspan="1" colspan="1">
                    <bold>Femur</bold>
                  </td><td rowspan="1" colspan="1">1.6–2.5 (2.1)</td><td rowspan="1" colspan="1">1.7–2.8 (2.1)</td></tr><tr><td rowspan="1" colspan="1">
                    <bold>Patella</bold>
                  </td><td rowspan="1" colspan="1">0.6–0.9 (0.8)</td><td rowspan="1" colspan="1">0.6–1.2 (0.9)</td></tr><tr><td rowspan="1" colspan="1">
                    <bold>Tibia</bold>
                  </td><td rowspan="1" colspan="1">1.1–1.6 (1.4)</td><td rowspan="1" colspan="1">1.2–1.9 (1.5)</td></tr><tr><td rowspan="1" colspan="1">
                    <bold>Metatarsus</bold>
                  </td><td rowspan="1" colspan="1">1.0–1.5 (1.4)</td><td rowspan="1" colspan="1">1.2–1.9 (1.5)</td></tr><tr><td rowspan="1" colspan="1">
                    <bold>Tarsus</bold>
                  </td><td rowspan="1" colspan="1">0.5–0.7 (0.6)</td><td rowspan="1" colspan="1">0.6–0.7 (0.6)</td></tr><tr><td rowspan="1" colspan="1">
                    <bold>total</bold>
                  </td><td rowspan="1" colspan="1">
                    <bold>5.0–7.2 (6.23)</bold>
                  </td><td rowspan="1" colspan="1">
                    <bold>5.4–8.5 (6.67)</bold>
                  </td></tr></tbody></table></table-wrap><p>Male general appearance and colouration similar to females (Figure <xref ref-type="fig" rid="F6">5</xref>) but, according with the large sexual size dimorphism typical of araneids (Hormiga et al. 2000), males are 1.5 times smaller; males slender than females and with a smaller triangular opisthosoma. Light greenish humps, delimited by white lines that continue into the posterior folium. One tooth on the side of the endites. Leg colour identical between <!--PageBreak-->sexes, but not their morphology. In males, coxa I has an apical curved hook distally that fits in into the corresponding groove of femur II during copulation. Tibias II curved and armed with four pairs of lateral spines. Metatarsus II with strong spines.</p><fig id="F6" position="float" orientation="portrait"><label>Figure 5.</label><caption><p><italic><tp:taxon-name><tp:taxon-name-part taxon-name-part-type="genus" reg="Araneus">Araneus</tp:taxon-name-part><tp:taxon-name-part taxon-name-part-type="species" reg="bonali">bonali</tp:taxon-name-part></tp:taxon-name></italic> sp. n. male under stereoscopic binocular microscope. <bold>A</bold> dorsal view <bold>B</bold> ventral view (dimensions in mm).</p></caption><graphic xmlns:xlink="http://www.w3.org/1999/xlink" xlink:href="zookeys-779-119-g006.jpg" position="float" orientation="portrait" xlink:type="simple" id="oo_221432.jpg"/></fig><p>Male genitalia (Figure <xref ref-type="fig" rid="F2">1</xref>). Palpus with two dorsal macrosetae (on the patella and on the tibia), palpal femur with a small ventral tubercle. Compact genital bulb attached at the base of the cymbium, reduced paracymbium with the standard araneid shape (hook or knob); tegulum covering the base of the palpus. Median apophysis comparatively short on the right side of the radix, with a spur and three distal teeth easy to observe in mesal view (Figure <xref ref-type="fig" rid="F2">1B</xref>). In this view, the stipe margin is serrated in the area close to the median apophysis. Embolus short, stout and curved towards the conductor and partially covered by the terminal apophysis. Conductor with a swollen distal margin and a large terminal apophysis ending in a fine and blunt tip. The expanded bulb (Figure <xref ref-type="fig" rid="F2">1C</xref>) shows the presence of radix, stipes, distal haematodocha, and subterminal apophysis.</p><!--PageBreak--></tp:treatment-sec><tp:treatment-sec sec-type="Phylogenetic analyses" id="SECID0EF1AG"><title>Phylogenetic analyses.</title><p>The blast of the nuclear 28SrRNA sequence of the new species recovered <italic><tp:taxon-name><tp:taxon-name-part taxon-name-part-type="genus" reg="Araneus">Araneus</tp:taxon-name-part><tp:taxon-name-part taxon-name-part-type="species" reg="angulatus">angulatus</tp:taxon-name-part></tp:taxon-name></italic> and <italic><tp:taxon-name><tp:taxon-name-part taxon-name-part-type="genus" reg="Araneus">Araneus</tp:taxon-name-part><tp:taxon-name-part taxon-name-part-type="species" reg="diadematus">diadematus</tp:taxon-name-part></tp:taxon-name></italic> as the most closely related species (sequence similarity 99%). The 28S gene tree (Figure <xref ref-type="fig" rid="F7">6</xref>) showed that, except <italic><tp:taxon-name><tp:taxon-name-part taxon-name-part-type="genus" reg="Araneus">Araneus</tp:taxon-name-part><tp:taxon-name-part taxon-name-part-type="species" reg="dimidiatus">dimidiatus</tp:taxon-name-part></tp:taxon-name></italic> (L. Koch, 1871), <italic><tp:taxon-name><tp:taxon-name-part taxon-name-part-type="genus" reg="Araneus">Araneus</tp:taxon-name-part></tp:taxon-name></italic> spp. formed a nonexclusive clade, albeit with low support (PP = 0.64), that also include species from closely related genera such as <italic><tp:taxon-name><tp:taxon-name-part taxon-name-part-type="genus" reg="Neoscona">Neoscona</tp:taxon-name-part></tp:taxon-name></italic> Simon, 1864 and <italic><tp:taxon-name><tp:taxon-name-part taxon-name-part-type="genus" reg="Larinioides">Larinioides</tp:taxon-name-part></tp:taxon-name></italic>.</p><fig id="F7" position="float" orientation="portrait"><label>Figure 6.</label><caption><p>Gene tree of the nuclear gene 28SrRNA. <italic><tp:taxon-name><tp:taxon-name-part taxon-name-part-type="genus" reg="Araneus">Araneus</tp:taxon-name-part><tp:taxon-name-part taxon-name-part-type="species" reg="bonali">bonali</tp:taxon-name-part></tp:taxon-name></italic> sp. n. underlined in red. Sequences for all species except <italic><tp:taxon-name><tp:taxon-name-part taxon-name-part-type="genus" reg="Araneus">Araneus</tp:taxon-name-part><tp:taxon-name-part taxon-name-part-type="species" reg="bonali">bonali</tp:taxon-name-part></tp:taxon-name></italic> sp. n. were downloaded from GenBank (accession codes shown besides the species name). Tree topology was inferred using Bayesian inference analyses (GTR + I + Gamma substitution model).</p></caption><graphic xmlns:xlink="http://www.w3.org/1999/xlink" xlink:href="zookeys-779-119-g007.jpg" position="float" orientation="portrait" xlink:type="simple" id="oo_221433.jpg"/></fig><p>The three specimens of the new species analysed yielded the same cox1 haplotype. The lowest uncorrected intraspecific genetic distance was 11.7%, to <italic><tp:taxon-name><tp:taxon-name-part taxon-name-part-type="genus" reg="Araneus">Araneus</tp:taxon-name-part><tp:taxon-name-part taxon-name-part-type="species" reg="alsine">alsine</tp:taxon-name-part></tp:taxon-name></italic> (Walckenaer, 1802). The average genetic distance among <italic><tp:taxon-name><tp:taxon-name-part taxon-name-part-type="genus" reg="Araneus">Araneus</tp:taxon-name-part></tp:taxon-name></italic> species was 14.9%. The node support values of the concatenated tree were low and most relationships were unresolved. <italic><tp:taxon-name><tp:taxon-name-part taxon-name-part-type="genus" reg="Araneus">A.</tp:taxon-name-part><tp:taxon-name-part taxon-name-part-type="species" reg="bonali">bonali</tp:taxon-name-part></tp:taxon-name></italic> formed a small clade with <italic><tp:taxon-name><tp:taxon-name-part taxon-name-part-type="genus" reg="Araneus">A.</tp:taxon-name-part><tp:taxon-name-part taxon-name-part-type="species" reg="iviei">iviei</tp:taxon-name-part></tp:taxon-name></italic> (Archer, 1951) and <italic><tp:taxon-name><tp:taxon-name-part taxon-name-part-type="genus" reg="Araneus">A.</tp:taxon-name-part><tp:taxon-name-part taxon-name-part-type="species" reg="alsine">alsine</tp:taxon-name-part></tp:taxon-name></italic>, but with a very low support (PP = 0.55) (Figure <xref ref-type="fig" rid="F8">7</xref>). A clade including <italic><tp:taxon-name><tp:taxon-name-part taxon-name-part-type="genus" reg="Araneus">A.</tp:taxon-name-part><tp:taxon-name-part taxon-name-part-type="species" reg="diadematus">diadematus</tp:taxon-name-part></tp:taxon-name></italic> and eleven additional species, was recovered albeit with low support (PP = 0.82) (Figure <xref ref-type="fig" rid="F8">7</xref>). The results show that <italic><tp:taxon-name><tp:taxon-name-part taxon-name-part-type="genus" reg="Araneus">Araneus</tp:taxon-name-part><tp:taxon-name-part taxon-name-part-type="species" reg="angulatus">angulatus</tp:taxon-name-part></tp:taxon-name></italic> and the new species are excluded in the <italic><tp:taxon-name><tp:taxon-name-part taxon-name-part-type="genus" reg="Araneus"/><tp:taxon-name-part taxon-name-part-type="species" reg="diadematus">diadematus</tp:taxon-name-part></tp:taxon-name></italic> group.</p><fig id="F8" position="float" orientation="portrait"><label>Figure 7.</label><caption><p>Concatenated mitochondrial cox1 and nuclear 28S genes phylogeny. <italic><tp:taxon-name><tp:taxon-name-part taxon-name-part-type="genus" reg="Araneus">Araneus</tp:taxon-name-part><tp:taxon-name-part taxon-name-part-type="species" reg="bonali">bonali</tp:taxon-name-part></tp:taxon-name></italic> sp. n. underlined in green within the Holartic <italic><tp:taxon-name><tp:taxon-name-part taxon-name-part-type="genus" reg="Araneus">Araneus</tp:taxon-name-part></tp:taxon-name></italic> sequences available at GenBank or <abbrev xmlns:xlink="http://www.w3.org/1999/xlink" xlink:title="Barcoding of Life Datasystem" id="ABBRID0E6ABG" xlink:type="simple">BOLD</abbrev> (accession codes shown in Table <xref ref-type="table" rid="T3">3</xref>). The red-coloured frame shows the clade corresponding to the <italic><tp:taxon-name><tp:taxon-name-part taxon-name-part-type="genus" reg="Araneus">Araneus</tp:taxon-name-part><tp:taxon-name-part taxon-name-part-type="species" reg="diadematus">diadematus</tp:taxon-name-part></tp:taxon-name></italic> group. Tree topology was inferred using Bayesian inference analysis (GTR + I + Gamma substitution model).</p></caption><graphic xmlns:xlink="http://www.w3.org/1999/xlink" xlink:href="zookeys-779-119-g008.jpg" position="float" orientation="portrait" xlink:type="simple" id="oo_221434.jpg"/></fig><table-wrap id="T3" position="float" orientation="portrait"><label>Table 3.</label><caption><p>Accession codes for the mitochondrial cytochrome Oxidase I (cox1) and nuclear (28S) gene sequences downloaded from GenBank and <abbrev xmlns:xlink="http://www.w3.org/1999/xlink" xlink:title="Barcoding of Life Datasystem" id="ABBRID0EACBG" xlink:type="simple">BOLD</abbrev> (Barcoding of Life Datasystems) (<abbrev xmlns:xlink="http://www.w3.org/1999/xlink" xlink:title="Barcoding of Life Datasystem" id="ABBRID0EECBG" xlink:type="simple">BOLD</abbrev> sequences in bold characters).</p></caption><table id="TID0EPFAG" rules="all"><tbody><tr><th rowspan="1" colspan="1"/><th rowspan="1" colspan="1">Cytochrome Oxidase I</th><th rowspan="1" colspan="1">28 S</th></tr><tr><td rowspan="1" colspan="1">
                    <italic><tp:taxon-name>
                        <tp:taxon-name-part taxon-name-part-type="genus" reg="Araneus">Araneus</tp:taxon-name-part>
                        <tp:taxon-name-part taxon-name-part-type="species" reg="acusisetus">acusisetus</tp:taxon-name-part>
                      </tp:taxon-name></italic>
                  </td><td rowspan="1" colspan="1">
                    <ext-link xmlns:xlink="http://www.w3.org/1999/xlink" ext-link-type="gen" xlink:href="JN817144.1" xlink:type="simple">JN817144.1</ext-link>
                  </td><td rowspan="1" colspan="1">
                    <ext-link xmlns:xlink="http://www.w3.org/1999/xlink" ext-link-type="gen" xlink:href="JN816939.1" xlink:type="simple">JN816939.1</ext-link>
                  </td></tr><tr><td rowspan="1" colspan="1">
                    <italic><tp:taxon-name>
                        <tp:taxon-name-part taxon-name-part-type="genus" reg="Araneus">Araneus</tp:taxon-name-part>
                        <tp:taxon-name-part taxon-name-part-type="species" reg="alsine">alsine</tp:taxon-name-part>
                      </tp:taxon-name></italic>
                  </td><td rowspan="1" colspan="1">
                    <ext-link xmlns:xlink="http://www.w3.org/1999/xlink" ext-link-type="gen" xlink:href="KY268481.1" xlink:type="simple">KY268481.1</ext-link>
                  </td><td rowspan="1" colspan="1"/></tr><tr><td rowspan="1" colspan="1">
                    <italic><tp:taxon-name>
                        <tp:taxon-name-part taxon-name-part-type="genus" reg="Araneus">Araneus</tp:taxon-name-part>
                        <tp:taxon-name-part taxon-name-part-type="species" reg="andrewsi">andrewsi</tp:taxon-name-part>
                      </tp:taxon-name></italic>
                  </td><td rowspan="1" colspan="1">
                    <bold>BBUSE10611.COI5P</bold>
                  </td><td rowspan="1" colspan="1"/></tr><tr><td rowspan="1" colspan="1">
                    <italic><tp:taxon-name>
                        <tp:taxon-name-part taxon-name-part-type="genus" reg="Araneus">Araneus</tp:taxon-name-part>
                        <tp:taxon-name-part taxon-name-part-type="species" reg="angulatus">angulatus</tp:taxon-name-part>
                      </tp:taxon-name></italic>
                  </td><td rowspan="1" colspan="1">
                    <ext-link xmlns:xlink="http://www.w3.org/1999/xlink" ext-link-type="gen" xlink:href="JN817138.1" xlink:type="simple">JN817138.1</ext-link>
                  </td><td rowspan="1" colspan="1">
                    <ext-link xmlns:xlink="http://www.w3.org/1999/xlink" ext-link-type="gen" xlink:href="KC848983.1" xlink:type="simple">KC848983.1</ext-link>
                  </td></tr><tr><td rowspan="1" colspan="1">
                    <italic><tp:taxon-name>
                        <tp:taxon-name-part taxon-name-part-type="genus" reg="Araneus">Araneus</tp:taxon-name-part>
                        <tp:taxon-name-part taxon-name-part-type="species" reg="bicentenarius">bicentenarius</tp:taxon-name-part>
                      </tp:taxon-name></italic>
                  </td><td rowspan="1" colspan="1">
                    <bold>CNSLH311-12.COI-5P</bold>
                  </td><td rowspan="1" colspan="1"/></tr><tr><td rowspan="1" colspan="1">
                    <italic><tp:taxon-name>
                        <tp:taxon-name-part taxon-name-part-type="genus" reg="Araneus">Araneus</tp:taxon-name-part>
                        <tp:taxon-name-part taxon-name-part-type="species" reg="bonali">bonali</tp:taxon-name-part>
                      </tp:taxon-name></italic>
                  </td><td rowspan="1" colspan="1">
                    <ext-link xmlns:xlink="http://www.w3.org/1999/xlink" ext-link-type="gen" xlink:href="MH517392" xlink:type="simple">MH517392</ext-link>
                  </td><td rowspan="1" colspan="1">
                    <ext-link xmlns:xlink="http://www.w3.org/1999/xlink" ext-link-type="gen" xlink:href="MH493065" xlink:type="simple">MH493065</ext-link>
                  </td></tr><tr><td rowspan="1" colspan="1">
                    <italic><tp:taxon-name>
                        <tp:taxon-name-part taxon-name-part-type="genus" reg="Araneus">Araneus</tp:taxon-name-part>
                        <tp:taxon-name-part taxon-name-part-type="species" reg="bogotensis">bogotensis</tp:taxon-name-part>
                      </tp:taxon-name></italic>
                  </td><td rowspan="1" colspan="1">
                    <ext-link xmlns:xlink="http://www.w3.org/1999/xlink" ext-link-type="gen" xlink:href="KR058594.1" xlink:type="simple">KR058594.1</ext-link>
                  </td><td rowspan="1" colspan="1"/></tr><tr><td rowspan="1" colspan="1">
                    <italic><tp:taxon-name>
                        <tp:taxon-name-part taxon-name-part-type="genus" reg="Araneus">Araneus</tp:taxon-name-part>
                        <tp:taxon-name-part taxon-name-part-type="species" reg="corticarius">corticarius</tp:taxon-name-part>
                      </tp:taxon-name></italic>
                  </td><td rowspan="1" colspan="1">
                    <ext-link xmlns:xlink="http://www.w3.org/1999/xlink" ext-link-type="gen" xlink:href="KF367835.1" xlink:type="simple">KF367835.1</ext-link>
                  </td><td rowspan="1" colspan="1"/></tr><tr><td rowspan="1" colspan="1">
                    <italic><tp:taxon-name>
                        <tp:taxon-name-part taxon-name-part-type="genus" reg="Araneus">Araneus</tp:taxon-name-part>
                        <tp:taxon-name-part taxon-name-part-type="species" reg="detrimentosus">detrimentosus</tp:taxon-name-part>
                      </tp:taxon-name></italic>
                  </td><td rowspan="1" colspan="1">
                    <bold>BBUSE122211.COI5P</bold>
                  </td><td rowspan="1" colspan="1"/></tr><tr><td rowspan="1" colspan="1">
                    <italic><tp:taxon-name>
                        <tp:taxon-name-part taxon-name-part-type="genus" reg="Araneus">Araneus</tp:taxon-name-part>
                        <tp:taxon-name-part taxon-name-part-type="species" reg="diadematus">diadematus</tp:taxon-name-part>
                      </tp:taxon-name></italic>
                  </td><td rowspan="1" colspan="1">
                    <ext-link xmlns:xlink="http://www.w3.org/1999/xlink" ext-link-type="gen" xlink:href="KY017584.1" xlink:type="simple">KY017584.1</ext-link>
                  </td><td rowspan="1" colspan="1">
                    <ext-link xmlns:xlink="http://www.w3.org/1999/xlink" ext-link-type="gen" xlink:href="KY016926.1" xlink:type="simple">KY016926.1</ext-link>
                  </td></tr><tr><td rowspan="1" colspan="1">
                    <italic><tp:taxon-name>
                        <tp:taxon-name-part taxon-name-part-type="genus" reg="Araneus">Araneus</tp:taxon-name-part>
                        <tp:taxon-name-part taxon-name-part-type="species" reg="dimidiatus">dimidiatus</tp:taxon-name-part>
                      </tp:taxon-name></italic>
                  </td><td rowspan="1" colspan="1">
                    <ext-link xmlns:xlink="http://www.w3.org/1999/xlink" ext-link-type="gen" xlink:href="KC849065.1" xlink:type="simple">KC849065.1</ext-link>
                  </td><td rowspan="1" colspan="1">
                    <ext-link xmlns:xlink="http://www.w3.org/1999/xlink" ext-link-type="gen" xlink:href="KC848985.1" xlink:type="simple">KC848985.1</ext-link>
                  </td></tr><tr><td rowspan="1" colspan="1">
                    <italic><tp:taxon-name>
                        <tp:taxon-name-part taxon-name-part-type="genus" reg="Araneus">Araneus</tp:taxon-name-part>
                        <tp:taxon-name-part taxon-name-part-type="species" reg="ejusmodi">ejusmodi</tp:taxon-name-part>
                      </tp:taxon-name></italic>
                  </td><td rowspan="1" colspan="1">
                    <ext-link xmlns:xlink="http://www.w3.org/1999/xlink" ext-link-type="gen" xlink:href="JN817143.1" xlink:type="simple">JN817143.1</ext-link>
                  </td><td rowspan="1" colspan="1">
                    <ext-link xmlns:xlink="http://www.w3.org/1999/xlink" ext-link-type="gen" xlink:href="JN816938.1" xlink:type="simple">JN816938.1</ext-link>
                  </td></tr><tr><td rowspan="1" colspan="1">
                    <italic><tp:taxon-name>
                        <tp:taxon-name-part taxon-name-part-type="genus" reg="Araneus">Araneus</tp:taxon-name-part>
                        <tp:taxon-name-part taxon-name-part-type="species" reg="gemmoides">gemmoides</tp:taxon-name-part>
                      </tp:taxon-name></italic>
                  </td><td rowspan="1" colspan="1">
                    <ext-link xmlns:xlink="http://www.w3.org/1999/xlink" ext-link-type="gen" xlink:href="DQ146861.1" xlink:type="simple">DQ146861.1</ext-link>
                  </td><td rowspan="1" colspan="1"/></tr><tr><td rowspan="1" colspan="1">
                    <italic><tp:taxon-name>
                        <tp:taxon-name-part taxon-name-part-type="genus" reg="Araneus">Araneus</tp:taxon-name-part>
                        <tp:taxon-name-part taxon-name-part-type="species" reg="groenlandicola">groenlandicola</tp:taxon-name-part>
                      </tp:taxon-name></italic>
                  </td><td rowspan="1" colspan="1">
                    <ext-link xmlns:xlink="http://www.w3.org/1999/xlink" ext-link-type="gen" xlink:href="GU682824.1" xlink:type="simple">GU682824.1</ext-link>
                  </td><td rowspan="1" colspan="1"/></tr><tr><td rowspan="1" colspan="1">
                    <italic><tp:taxon-name>
                        <tp:taxon-name-part taxon-name-part-type="genus" reg="Araneus">Araneus</tp:taxon-name-part>
                        <tp:taxon-name-part taxon-name-part-type="species" reg="guttulatus">guttulatus</tp:taxon-name-part>
                      </tp:taxon-name></italic>
                  </td><td rowspan="1" colspan="1">
                    <bold>CNKOK095-14.COI-5P</bold>
                  </td><td rowspan="1" colspan="1"/></tr><tr><td rowspan="1" colspan="1">
                    <italic><tp:taxon-name>
                        <tp:taxon-name-part taxon-name-part-type="genus" reg="Araneus">Araneus</tp:taxon-name-part>
                        <tp:taxon-name-part taxon-name-part-type="species" reg="ishisawai">ishisawai</tp:taxon-name-part>
                      </tp:taxon-name></italic>
                  </td><td rowspan="1" colspan="1">
                    <ext-link xmlns:xlink="http://www.w3.org/1999/xlink" ext-link-type="gen" xlink:href="JN817140.1" xlink:type="simple">JN817140.1</ext-link>
                  </td><td rowspan="1" colspan="1">
                    <ext-link xmlns:xlink="http://www.w3.org/1999/xlink" ext-link-type="gen" xlink:href="JN816935.1" xlink:type="simple">JN816935.1</ext-link>
                  </td></tr><tr><td rowspan="1" colspan="1">
                    <italic><tp:taxon-name>
                        <tp:taxon-name-part taxon-name-part-type="genus" reg="Araneus">Araneus</tp:taxon-name-part>
                        <tp:taxon-name-part taxon-name-part-type="species" reg="iviei">iviei</tp:taxon-name-part>
                      </tp:taxon-name></italic>
                  </td><td rowspan="1" colspan="1">
                    <ext-link xmlns:xlink="http://www.w3.org/1999/xlink" ext-link-type="gen" xlink:href="KM837836.1" xlink:type="simple">KM837836.1</ext-link>
                  </td><td rowspan="1" colspan="1"/></tr><tr><td rowspan="1" colspan="1">
                    <italic><tp:taxon-name>
                        <tp:taxon-name-part taxon-name-part-type="genus" reg="Araneus">Araneus</tp:taxon-name-part>
                        <tp:taxon-name-part taxon-name-part-type="species" reg="marmoreus">marmoreus</tp:taxon-name-part>
                      </tp:taxon-name></italic>
                  </td><td rowspan="1" colspan="1">
                    <ext-link xmlns:xlink="http://www.w3.org/1999/xlink" ext-link-type="gen" xlink:href="JN817141.1" xlink:type="simple">JN817141.1</ext-link>
                  </td><td rowspan="1" colspan="1">
                    <ext-link xmlns:xlink="http://www.w3.org/1999/xlink" ext-link-type="gen" xlink:href="FJ525384.1" xlink:type="simple">FJ525384.1</ext-link>
                  </td></tr><tr><td rowspan="1" colspan="1">
                    <italic><tp:taxon-name>
                        <tp:taxon-name-part taxon-name-part-type="genus" reg="Araneus">Araneus</tp:taxon-name-part>
                        <tp:taxon-name-part taxon-name-part-type="species" reg="miniatus">miniatus</tp:taxon-name-part>
                      </tp:taxon-name></italic>
                  </td><td rowspan="1" colspan="1">
                    <bold>BBUSE179312.COI5P</bold>
                  </td><td rowspan="1" colspan="1"/></tr><tr><td rowspan="1" colspan="1">
                    <italic><tp:taxon-name>
                        <tp:taxon-name-part taxon-name-part-type="genus" reg="Araneus">Araneus</tp:taxon-name-part>
                        <tp:taxon-name-part taxon-name-part-type="species" reg="mitificus">mitificus</tp:taxon-name-part>
                      </tp:taxon-name></italic>
                  </td><td rowspan="1" colspan="1">
                    <ext-link xmlns:xlink="http://www.w3.org/1999/xlink" ext-link-type="gen" xlink:href="KY467247.1" xlink:type="simple">KY467247.1</ext-link>
                  </td><td rowspan="1" colspan="1"/></tr><tr><td rowspan="1" colspan="1">
                    <italic><tp:taxon-name>
                        <tp:taxon-name-part taxon-name-part-type="genus" reg="Araneus">Araneus</tp:taxon-name-part>
                        <tp:taxon-name-part taxon-name-part-type="species" reg="monteryensis">monteryensis</tp:taxon-name-part>
                      </tp:taxon-name></italic>
                  </td><td rowspan="1" colspan="1">
                    <bold>BBUSE01411.COI5P</bold>
                  </td><td rowspan="1" colspan="1"/></tr><tr><td rowspan="1" colspan="1">
                    <italic><tp:taxon-name>
                        <tp:taxon-name-part taxon-name-part-type="genus" reg="Araneus">Araneus</tp:taxon-name-part>
                        <tp:taxon-name-part taxon-name-part-type="species" reg="nordmanii">nordmanii</tp:taxon-name-part>
                      </tp:taxon-name></italic>
                  </td><td rowspan="1" colspan="1">
                    <ext-link xmlns:xlink="http://www.w3.org/1999/xlink" ext-link-type="gen" xlink:href="GU684587.1" xlink:type="simple">GU684587.1</ext-link>
                  </td><td rowspan="1" colspan="1"/></tr><tr><td rowspan="1" colspan="1">
                    <italic><tp:taxon-name>
                        <tp:taxon-name-part taxon-name-part-type="genus" reg="Araneus">Araneus</tp:taxon-name-part>
                        <tp:taxon-name-part taxon-name-part-type="species" reg="omnicolor">omnicolor</tp:taxon-name-part>
                      </tp:taxon-name></italic>
                  </td><td rowspan="1" colspan="1">
                    <ext-link xmlns:xlink="http://www.w3.org/1999/xlink" ext-link-type="gen" xlink:href="KP031493.1" xlink:type="simple">KP031493.1</ext-link>
                  </td><td rowspan="1" colspan="1"/></tr><tr><td rowspan="1" colspan="1">
                    <italic><tp:taxon-name>
                        <tp:taxon-name-part taxon-name-part-type="genus" reg="Araneus">Araneus</tp:taxon-name-part>
                        <tp:taxon-name-part taxon-name-part-type="species" reg="pegnia">pegnia</tp:taxon-name-part>
                      </tp:taxon-name></italic>
                  </td><td rowspan="1" colspan="1">
                    <bold>BBUSE144212.COI5P</bold>
                  </td><td rowspan="1" colspan="1"/></tr><tr><td rowspan="1" colspan="1">
                    <italic><tp:taxon-name>
                        <tp:taxon-name-part taxon-name-part-type="genus" reg="Araneus">Araneus</tp:taxon-name-part>
                        <tp:taxon-name-part taxon-name-part-type="species" reg="poltyoides">poltyoides</tp:taxon-name-part>
                      </tp:taxon-name></italic>
                  </td><td rowspan="1" colspan="1">
                    <bold>VAQTB01711.COI5P</bold>
                  </td><td rowspan="1" colspan="1"/></tr><tr><td rowspan="1" colspan="1">
                    <italic><tp:taxon-name>
                        <tp:taxon-name-part taxon-name-part-type="genus" reg="Araneus">Araneus</tp:taxon-name-part>
                        <tp:taxon-name-part taxon-name-part-type="species" reg="pratensis">pratensis</tp:taxon-name-part>
                      </tp:taxon-name></italic>
                  </td><td rowspan="1" colspan="1">
                    <ext-link xmlns:xlink="http://www.w3.org/1999/xlink" ext-link-type="gen" xlink:href="KP653307.1" xlink:type="simple">KP653307.1</ext-link>
                  </td><td rowspan="1" colspan="1"/></tr><tr><td rowspan="1" colspan="1">
                    <italic><tp:taxon-name>
                        <tp:taxon-name-part taxon-name-part-type="genus" reg="Araneus">Araneus</tp:taxon-name-part>
                        <tp:taxon-name-part taxon-name-part-type="species" reg="psittaccinus">psittaccinus</tp:taxon-name-part>
                      </tp:taxon-name></italic>
                  </td><td rowspan="1" colspan="1">
                    <bold>VAQTB01111.COI5P</bold>
                  </td><td rowspan="1" colspan="1"/></tr><tr><td rowspan="1" colspan="1">
                    <italic><tp:taxon-name>
                        <tp:taxon-name-part taxon-name-part-type="genus" reg="Araneus">Araneus</tp:taxon-name-part>
                        <tp:taxon-name-part taxon-name-part-type="species" reg="quadratus">quadratus</tp:taxon-name-part>
                      </tp:taxon-name></italic>
                  </td><td rowspan="1" colspan="1">
                    <ext-link xmlns:xlink="http://www.w3.org/1999/xlink" ext-link-type="gen" xlink:href="FR775772.1" xlink:type="simple">FR775772.1</ext-link>
                  </td><td rowspan="1" colspan="1"/></tr><tr><td rowspan="1" colspan="1">
                    <italic><tp:taxon-name>
                        <tp:taxon-name-part taxon-name-part-type="genus" reg="Araneus">Araneus</tp:taxon-name-part>
                        <tp:taxon-name-part taxon-name-part-type="species" reg="saevus">saevus</tp:taxon-name-part>
                      </tp:taxon-name></italic>
                  </td><td rowspan="1" colspan="1">
                    <ext-link xmlns:xlink="http://www.w3.org/1999/xlink" ext-link-type="gen" xlink:href="JN309620.1" xlink:type="simple">JN309620.1</ext-link>
                  </td><td rowspan="1" colspan="1"/></tr><tr><td rowspan="1" colspan="1">
                    <italic><tp:taxon-name>
                        <tp:taxon-name-part taxon-name-part-type="genus" reg="Araneus">Araneus</tp:taxon-name-part>
                        <tp:taxon-name-part taxon-name-part-type="species" reg="stella">stella</tp:taxon-name-part>
                      </tp:taxon-name></italic>
                  </td><td rowspan="1" colspan="1">
                    <ext-link xmlns:xlink="http://www.w3.org/1999/xlink" ext-link-type="gen" xlink:href="JN817142.1" xlink:type="simple">JN817142.1</ext-link>
                  </td><td rowspan="1" colspan="1">
                    <ext-link xmlns:xlink="http://www.w3.org/1999/xlink" ext-link-type="gen" xlink:href="JN816937.1" xlink:type="simple">JN816937.1</ext-link>
                  </td></tr><tr><td rowspan="1" colspan="1">
                    <italic><tp:taxon-name>
                        <tp:taxon-name-part taxon-name-part-type="genus" reg="Araneus">Araneus</tp:taxon-name-part>
                        <tp:taxon-name-part taxon-name-part-type="species" reg="sturmi">sturmi</tp:taxon-name-part>
                      </tp:taxon-name></italic>
                  </td><td rowspan="1" colspan="1">
                    <ext-link xmlns:xlink="http://www.w3.org/1999/xlink" ext-link-type="gen" xlink:href="KY269282.1" xlink:type="simple">KY269282.1</ext-link>
                  </td><td rowspan="1" colspan="1"/></tr><tr><td rowspan="1" colspan="1">
                    <italic><tp:taxon-name>
                        <tp:taxon-name-part taxon-name-part-type="genus" reg="Araneus">Araneus</tp:taxon-name-part>
                        <tp:taxon-name-part taxon-name-part-type="species" reg="thaddeus">thaddeus</tp:taxon-name-part>
                      </tp:taxon-name></italic>
                  </td><td rowspan="1" colspan="1">
                    <ext-link xmlns:xlink="http://www.w3.org/1999/xlink" ext-link-type="gen" xlink:href="HQ924458.1" xlink:type="simple">HQ924458.1</ext-link>
                  </td><td rowspan="1" colspan="1"/></tr><tr><td rowspan="1" colspan="1">
                    <italic><tp:taxon-name>
                        <tp:taxon-name-part taxon-name-part-type="genus" reg="Araneus">Araneus</tp:taxon-name-part>
                        <tp:taxon-name-part taxon-name-part-type="species" reg="tijuca">tijuca</tp:taxon-name-part>
                      </tp:taxon-name></italic>
                  </td><td rowspan="1" colspan="1">
                    <ext-link xmlns:xlink="http://www.w3.org/1999/xlink" ext-link-type="gen" xlink:href="KT945066.1" xlink:type="simple">KT945066.1</ext-link>
                  </td><td rowspan="1" colspan="1"/></tr><tr><td rowspan="1" colspan="1">
                    <italic><tp:taxon-name>
                        <tp:taxon-name-part taxon-name-part-type="genus" reg="Araneus">Araneus</tp:taxon-name-part>
                        <tp:taxon-name-part taxon-name-part-type="species" reg="trifolium">trifolium</tp:taxon-name-part>
                      </tp:taxon-name></italic>
                  </td><td rowspan="1" colspan="1">
                    <ext-link xmlns:xlink="http://www.w3.org/1999/xlink" ext-link-type="gen" xlink:href="GU682571.1" xlink:type="simple">GU682571.1</ext-link>
                  </td><td rowspan="1" colspan="1">
                    <ext-link xmlns:xlink="http://www.w3.org/1999/xlink" ext-link-type="gen" xlink:href="FJ525384.1" xlink:type="simple">FJ525384.1</ext-link>
                  </td></tr><tr><td rowspan="1" colspan="1">
                    <italic><tp:taxon-name>
                        <tp:taxon-name-part taxon-name-part-type="genus" reg="Araneus">Araneus</tp:taxon-name-part>
                        <tp:taxon-name-part taxon-name-part-type="species" reg="triguttatus">triguttatus</tp:taxon-name-part>
                      </tp:taxon-name></italic>
                  </td><td rowspan="1" colspan="1">
                    <ext-link xmlns:xlink="http://www.w3.org/1999/xlink" ext-link-type="gen" xlink:href="KY269635.1" xlink:type="simple">KY269635.1</ext-link>
                  </td><td rowspan="1" colspan="1"/></tr><tr><td rowspan="1" colspan="1">
                    <italic><tp:taxon-name>
                        <tp:taxon-name-part taxon-name-part-type="genus" reg="Araneus">Araneus</tp:taxon-name-part>
                        <tp:taxon-name-part taxon-name-part-type="species" reg="uyemurai">uyemurai</tp:taxon-name-part>
                      </tp:taxon-name></italic>
                  </td><td rowspan="1" colspan="1">
                    <ext-link xmlns:xlink="http://www.w3.org/1999/xlink" ext-link-type="gen" xlink:href="JN817137.1" xlink:type="simple">JN817137.1</ext-link>
                  </td><td rowspan="1" colspan="1">
                    <ext-link xmlns:xlink="http://www.w3.org/1999/xlink" ext-link-type="gen" xlink:href="JN816933.1" xlink:type="simple">JN816933.1</ext-link>
                  </td></tr><tr><td rowspan="1" colspan="1">
                    <italic><tp:taxon-name>
                        <tp:taxon-name-part taxon-name-part-type="genus" reg="Araneus">Araneus</tp:taxon-name-part>
                        <tp:taxon-name-part taxon-name-part-type="species" reg="variegatus">variegatus</tp:taxon-name-part>
                      </tp:taxon-name></italic>
                  </td><td rowspan="1" colspan="1">
                    <ext-link xmlns:xlink="http://www.w3.org/1999/xlink" ext-link-type="gen" xlink:href="JN817139.1" xlink:type="simple">JN817139.1</ext-link>
                  </td><td rowspan="1" colspan="1">
                    <ext-link xmlns:xlink="http://www.w3.org/1999/xlink" ext-link-type="gen" xlink:href="JN816934.1" xlink:type="simple">JN816934.1</ext-link>
                  </td></tr><tr><td rowspan="1" colspan="1">
                    <italic><tp:taxon-name>
                        <tp:taxon-name-part taxon-name-part-type="genus" reg="Araneus">Araneus</tp:taxon-name-part>
                        <tp:taxon-name-part taxon-name-part-type="species" reg="venatrix">venatrix</tp:taxon-name-part>
                      </tp:taxon-name></italic>
                  </td><td rowspan="1" colspan="1">
                    <ext-link xmlns:xlink="http://www.w3.org/1999/xlink" ext-link-type="gen" xlink:href="KR058592.1" xlink:type="simple">KR058592.1</ext-link>
                  </td><td rowspan="1" colspan="1"/></tr><tr><td rowspan="1" colspan="1">
                    <italic><tp:taxon-name>
                        <tp:taxon-name-part taxon-name-part-type="genus" reg="Araneus">Araneus</tp:taxon-name-part>
                        <tp:taxon-name-part taxon-name-part-type="species" reg="vincibilis">vincibilis</tp:taxon-name-part>
                      </tp:taxon-name></italic>
                  </td><td rowspan="1" colspan="1"><ext-link xmlns:xlink="http://www.w3.org/1999/xlink" ext-link-type="gen" xlink:href="KR058596" xlink:type="simple">KR058596</ext-link>.1</td><td rowspan="1" colspan="1"/></tr><tr><td rowspan="1" colspan="1">
                    <italic><tp:taxon-name>
                        <tp:taxon-name-part taxon-name-part-type="genus" reg="Araneus">Araneus</tp:taxon-name-part>
                        <tp:taxon-name-part taxon-name-part-type="species" reg="washingtoni">washingtoni</tp:taxon-name-part>
                      </tp:taxon-name></italic>
                  </td><td rowspan="1" colspan="1">
                    <bold>ARSO191-08.COI-5P</bold>
                  </td><td rowspan="1" colspan="1"/></tr><tr><td rowspan="1" colspan="1">
                    <italic><tp:taxon-name>
                        <tp:taxon-name-part taxon-name-part-type="genus" reg="Araneus">Araneus</tp:taxon-name-part>
                        <tp:taxon-name-part taxon-name-part-type="species" reg="workmani">workmani</tp:taxon-name-part>
                      </tp:taxon-name></italic>
                  </td><td rowspan="1" colspan="1">
                    <ext-link xmlns:xlink="http://www.w3.org/1999/xlink" ext-link-type="gen" xlink:href="KR058597.1" xlink:type="simple">KR058597.1</ext-link>
                  </td><td rowspan="1" colspan="1"/></tr><tr><td rowspan="1" colspan="1">
                    <italic><tp:taxon-name>
                        <tp:taxon-name-part taxon-name-part-type="genus" reg="Argiope">Argiope</tp:taxon-name-part>
                        <tp:taxon-name-part taxon-name-part-type="species" reg="aemula">aemula</tp:taxon-name-part>
                      </tp:taxon-name></italic>
                  </td><td rowspan="1" colspan="1">
                    <ext-link xmlns:xlink="http://www.w3.org/1999/xlink" ext-link-type="gen" xlink:href="JX307083.1" xlink:type="simple">JX307083.1</ext-link>
                  </td><td rowspan="1" colspan="1">
                    <ext-link xmlns:xlink="http://www.w3.org/1999/xlink" ext-link-type="gen" xlink:href="DQ018845" xlink:type="simple">DQ018845</ext-link>
                  </td></tr></tbody></table></table-wrap></tp:treatment-sec><tp:treatment-sec sec-type="habitat" id="SECID0ERAAI"><title>Habitat distribution and phenology.</title><p><italic><tp:taxon-name><tp:taxon-name-part taxon-name-part-type="genus" reg="Araneus">Araneus</tp:taxon-name-part><tp:taxon-name-part taxon-name-part-type="species" reg="bonali">bonali</tp:taxon-name-part></tp:taxon-name></italic> is linked to trees, as not a single individual was collected in ground traps or in grasslands. The distribution <!--PageBreak-->patterns differed significantly between juveniles and adults though, as all juveniles (44 individuals) were collected in oak branches whereas most adults (66% of a total of 15 specimens) were captured in trunk traps (Figure <xref ref-type="fig" rid="F9">8</xref>; Chi = 6.66; df = 1; P &lt; 0.01). Phenology also differed between age classes (Chi = 135; df = 3; P &lt; 0.001). With the exception of one capture in February, the bulk of juveniles appeared in May and matured throughout spring and summer. Adult presence and reproduction was concentrated in the months of September and October and none were caught in winter (Figure <xref ref-type="fig" rid="F10">9</xref>).</p><p><italic><tp:taxon-name><tp:taxon-name-part taxon-name-part-type="genus" reg="Araneus">Araneus</tp:taxon-name-part><tp:taxon-name-part taxon-name-part-type="species" reg="bonali">bonali</tp:taxon-name-part></tp:taxon-name></italic> was collected in 18 of the 24 holm oaks sampled. The number of juveniles and adults caught at each oak were significantly related (F<sub>1, 22</sub> = 31.41; P &lt; 0.001). The total number of individuals trapped at each tree was unrelated with canopy surface (GLM Estimate = 0.001; Z = 0.35; P = 0.72) or the pairwise spatial distance between holm oaks (Mantel test R = -0.04; P = 0.62).</p><fig id="F9" position="float" orientation="portrait"><label>Figure 8.</label><caption><p>Number of juveniles (grey bars) and adults (black bars) of <italic><tp:taxon-name><tp:taxon-name-part taxon-name-part-type="genus" reg="Araneus">Araneus</tp:taxon-name-part><tp:taxon-name-part taxon-name-part-type="species" reg="bonali">bonali</tp:taxon-name-part></tp:taxon-name></italic> sp. n. collected on the tree trunks and branches.</p></caption><graphic xmlns:xlink="http://www.w3.org/1999/xlink" xlink:href="zookeys-779-119-g009.jpg" position="float" orientation="portrait" xlink:type="simple" id="oo_221435.jpg"/></fig><fig id="F10" position="float" orientation="portrait"><label>Figure 9.</label><caption><p>Number of juveniles (grey bars) and adults (black bars) of <italic><tp:taxon-name><tp:taxon-name-part taxon-name-part-type="genus" reg="Araneus">Araneus</tp:taxon-name-part><tp:taxon-name-part taxon-name-part-type="species" reg="bonali">bonali</tp:taxon-name-part></tp:taxon-name></italic> sp. n. collected throughout the year.</p></caption><graphic xmlns:xlink="http://www.w3.org/1999/xlink" xlink:href="zookeys-779-119-g010.jpg" position="float" orientation="portrait" xlink:type="simple" id="oo_221436.jpg"/></fig><!--PageBreak--></tp:treatment-sec><tp:treatment-sec><!--Section generated to contain objects referenced in tp:taxon-treatment.--><fig id="F1" position="float" orientation="portrait"><label>Map 1.</label><caption><p>Geographic location of the sampling localities in the Iberian Peninsula.</p></caption><graphic xmlns:xlink="http://www.w3.org/1999/xlink" xlink:href="zookeys-779-119-g001.jpg" position="float" orientation="portrait" xlink:type="simple" id="oo_221426.jpg"/></fig></tp:treatment-sec><ref-list><ref id="B27"><mixed-citation xmlns:xlink="http://www.w3.org/1999/xlink" xlink:type="simple"><person-group><name name-style="western"><surname>Grasshoff</surname><given-names>M</given-names></name></person-group> (<year>1968</year>) <article-title>Morphologische Kriterien als Ausdruck von Artgrenzen bei Radnetzspinnen der Subfamille <tp:taxon-name><tp:taxon-name-part taxon-name-part-type="subfamily">Araneinae</tp:taxon-name-part></tp:taxon-name> (<tp:taxon-name><tp:taxon-name-part taxon-name-part-type="class">Arachnida</tp:taxon-name-part></tp:taxon-name>: <tp:taxon-name><tp:taxon-name-part taxon-name-part-type="order">Araneae</tp:taxon-name-part></tp:taxon-name>: <tp:taxon-name><tp:taxon-name-part taxon-name-part-type="family">Araneidae</tp:taxon-name-part></tp:taxon-name>).</article-title><source>Abhandlungen der Senckenberg Gesellschaft für Naturforschung</source><volume>516</volume>: <fpage>1</fpage>–<lpage>100</lpage>.</mixed-citation></ref><ref id="B4"><mixed-citation xmlns:xlink="http://www.w3.org/1999/xlink" xlink:type="simple"><person-group><name name-style="western"><surname>Berman</surname><given-names>JD</given-names></name><name name-style="western"><surname>Levi</surname><given-names>HW</given-names></name></person-group> (<year>1971</year>) <article-title>The orb weaver genus <italic><tp:taxon-name><tp:taxon-name-part taxon-name-part-type="genus">Neoscona</tp:taxon-name-part></tp:taxon-name></italic> in North America (<tp:taxon-name><tp:taxon-name-part taxon-name-part-type="order">Araneae</tp:taxon-name-part></tp:taxon-name>: <tp:taxon-name><tp:taxon-name-part taxon-name-part-type="family">Araneidae</tp:taxon-name-part></tp:taxon-name>).</article-title><source>Bulletin of the Museum of Comparative Zoology</source><volume>141</volume>: <fpage>465</fpage>–<lpage>500</lpage>.</mixed-citation></ref><ref id="B12"><mixed-citation xmlns:xlink="http://www.w3.org/1999/xlink" xlink:type="simple"><person-group><name name-style="western"><surname>Carmichael</surname><given-names>LD</given-names></name></person-group> (<year>1973</year>) <article-title>Correlation between segment length and spine counts in two spider species of <tp:taxon-name><tp:taxon-name-part taxon-name-part-type="genus">Araneus</tp:taxon-name-part></tp:taxon-name> (<tp:taxon-name><tp:taxon-name-part taxon-name-part-type="order">Araneae</tp:taxon-name-part></tp:taxon-name>: <tp:taxon-name><tp:taxon-name-part taxon-name-part-type="family">Araneidae</tp:taxon-name-part></tp:taxon-name>).</article-title><source>Psyche</source><volume>1973</volume>: <fpage>62</fpage>–<lpage>69</lpage>.</mixed-citation></ref></ref-list></tp:taxon-treatment>
